# Supplementary material for: Solitary fibrous tumor of male breast: A case report and literature review
Source: Medicine (Baltimore). 2022 Dec 16;101(50):e32199. doi: 10.1097/MD.0000000000032199 (PMC9771286; doi:10.1097/MD.0000000000032199)
Supplement: Supplementary file 1 [file medi-101-e32199-s001.xls]

## Sheet: Reference_list
Supplementary Table 1 Summary of mammary SFTs reported in the English literature
Author	Age	Sex	Clinical presentation	Size	US					MRI				Immunohistochemistry								Diagnosis
(year of publication)					Shape	Border	Echotexture	vascularity	Others	Shape	Border	Internal enhancement pattern	Others	STAT6	CD34	Bcl-2	CD99	Actin	Desmin	S100	Others
This case (2022)	72	Male	Palpable mass for 1 year	2.1 cm	oval	well-defined	hypoechoic mass with heterogeneous structure	Central and peripheral hyperperfusion	Gynecomastia (+)	oval	well-defined	geographical enhancement	TIC: rapid-plateau pattern	+	+			+	+	−	Ki67 low	SFT
Ben Ghasir et al. (2022) [1]	54	Female	Palpable mass for 1 year without tenderness	4.1 cm	oval	well-defined	isoechoic to hyperechoic mass with heterogeneous structure	minimal peripheral perfusion		NA	NA	NA		+	+			−	−	−	keratines − EMA − p63 −	Malignant SFT (lipomatous)
Nitta et al. (2021) [2]	78	Female	Incidentally detected	3.1 cm	lobulated	well-defined	hypoechoic mass with homogeneous structure	central and peripheral hyperperfusion		NA	NA	NA		+	+	+					Ki67 50%	Malignant SFT
Dubois et al. (2020) [3]	63	Female	Incidentally detected (gradually enlarged for 3 years)	0.8 cm	lobulated	well-defined	hypoechoic mass with heterogeneous structure	NA		lobulated	well-defined	geographical enhancement		+	+			−	−	−	Ki 67 3% β-catenin − CK − p63 −	SFT
Barco et al. (2019) [4]	72	Female	Palpable mass for 2 months with skin retraction	2.7 cm	lobulated	well-defined	hypoechoic mass with heterogeneous structure	NA		NA	NA	NA		+	+	+	+		−	−	Ki67 20% CD10 + TLE1 + Synaptophysin + p63 − p40 − keratins − CD31 − myosin heavy chain − ER − PR −	Malignant SFT
Jung et al. (2019) [5]	75	Female	Palpable mass for 3 months	4.5 cm	oval	well-defined	hypoechoic mass with heterogeneous structure	central and peripheral hyperperfusion		NA	NA	NA		+	+	+				−	CK − p63 −	Malignant SFT (dedifferentiation)
Salemis et al. (2018) [6]	42	Female	Palpable mass for 6 months (gradually enlarged)	3.0 cm	lobulated	microlobulated	hypoechoic mass with heterogeneous structure	central and peripheral hyperperfusion		NA	NA	NA			+			−		−	Ki67 < 1% CK − ER − PR −	SFT
Song et al. (2018) [7]	64	Male	Palpable mass for 10 years (gradually enlarged)	5.0 cm	oval	well-defined	hypoechoic mass with heterogeneous structure	central and peripheral hyperperfusion	Gynecomastia (+)	NA	NA	NA			+					−		SFT
Brenes et al. (2018) [8]	38	Female	Palpable mass for 4 months with tendernesss (promptly enlarged)	6.0 cm	round	well-defined	hypoechoic mass	NA		lobulated	well-defined	geographical enhancement T1 iso, T2 high	TIC: rapid-plateau pattern		+	+	+	+	−	−	Ki67 30% CK − AR − ER − PR −	SFT
Magro et al. (2018) [9] Magro et al. (2018) [10] Magro et al. (2016) [11] Magro et al. (2002) [12] Magro et al. (2000) [13]	62	Female	Incidentally detected	1.0 cm	NA	NA	NA	NA		NA	NA	NA		+	+	+	+	−	−	−	β catenin − CK − p63 − EMA − ER −	SFT
	58	Female	NA	1.5 cm	NA	NA	NA	NA		NA	NA	NA		+	+	+		−	−	−	β catenin − CK − p63 −	SFT
	81	Male	Palpable mass	3.0 cm	NA	NA	NA	NA		NA	NA	NA		−	+	+	+	−	−	−	β catenin − CK − p63 − AR − ER − PR −	SFT
Park et al. (2018) [14]	63	Female	Recurrent lesion at 6 months after the first occurrence of SFT	8.9 cm	bilobulated	microlobulated	hypoechoic mass with heterogeneous structure	NA		oval	well-defined	homogeneous enhancement with internal necrotic portion T1 low, T2 high				+		−	−	−	c-kit − CD10 −	Recurrent SFT
Tsai et al. (2017) [15]	41	Female	Palpable mass for 5.5 years	2.6 cm	oval	well-defined	hypoechoic mass with heterogeneous structure	central and peripheral hyperperfusion		NA	Na	NA			+	+	+	+			Ki67 30%	SFT
Riola-Parada et al. (2017) [16]	38	Female	Palpable mass	5.8 cm	solid nodule	well-defined	NA	hypervascular		NA	NA	NA			+			−		−		SFT
Rhee et al. (2016) [17]	53	Male	Palpable mass for 2 years	2.8 cm	lobulated	well-defined	hypoechoic mass with heterogeneous structure	central and peripheral hyperperfusion	Gynecomastia (−)	NA	NA	NA		+	+	+	+					SFT
Han et al. (2015) [18]	50	Female	NA	2.5 cm	NA	NA	NA	NA		NA	NA	NA			+	+	+	−	−	−	Ki67 15% β catenin − Calretinin − CK − p63 −	SFT
Yang et al. (2014) [19]	52	Female	Incidentally detected (initial) palpable and painful mass after 1 year	10 cm (2.0 cm at initial)	NA	NA	NA	NA		NA	NA	NA			+	+	+	−	−	−	Ki 67 15% β catenin − Calretinin − p63 −	Malignant SFT
Wignall et al. (2010) [20]	NA	NA	NA	NA	NA	NA	NA	NA		NA	NA	NA										SFT
Rovera et al. (2008) [21]	49	Male	Palpable mass	3.0 cm	oval	well-defined	hypoechoic mass with homogeneous structure	NA		NA	NA	NA			+			−	−	−	CK − NF −	SFT
Meguerditchian et al. (2008) [22]	79	Male	Painful mass	1.2 cm	nodule	well-defined	isoechoic nodule	NA		NA	NA	NA			+	+		+ (f)	+ (f)	−	CK − AR + EMA − c-kit − TTF1 −	SFT
Falconieri et al. (2004) [23]	58	Female	Palpable mass	9.0 cm	NA	NA	NA	NA		NA	NA	NA			+	−		−				SFT
	62	Female	Palpable mass	2.5 cm	NA	NA	NA	NA		NA	NA	NA			+	+		−				SFT
	64	Female	Palpable mass	3.0 cm	NA	NA	NA	NA		NA	NA	NA			+	−		+ (f)				SFT
Bombonati et al. (2003) [24]	88	Female	Incidentally detected	0.6 cm	NA	NA	NA	NA		NA	NA	NA			+			−	−	−	CK − ER + PR +	SFT
Salomao et al. (2001) [25]	64	Female	NA	NA	NA	NA	NA	NA		NA	NA	NA			+			−	−	−	CK −	SFT
	79	Female	NA	NA	NA	NA	NA	NA		NA	NA	NA			+			−	−	−	CK −	SFT
	77	Female	NA	NA	NA	NA	NA	NA		NA	NA	NA			+			−	−	−	CK −	SFT
	71	Female	NA	NA	NA	NA	NA	NA		NA	NA	NA			+			−	−	−	CK −	SFT
Khalifa et al. (1997) [26]	53	Female	Mass	1.5 cm	NA	NA	NA	NA		NA	NA	NA			+			−		−	CK − factor VIII −	SFT
Damiani et al. (1994) [27]	63	Male	Palpable mass	2.0 cm	NA	NA	NA	NA		NA	NA	NA			+			−	+			SFT
	68	Male	Palpable mass	2.0 cm	NA	NA	NA	NA		NA	NA	NA			−			−	−			SFT
	45	Male	Palpable mass	2.5 cm	NA	NA	NA	NA		NA	NA	NA			+			+	+			SFT
NA, not available; + , positive; −, negative; (f), focal; SFT, solitary fibrous tumor; STAT6, signal transducer and activator of transcription 6; CD, cluster of differentiation; Bcl-2, B-cell lymphoma 2; ER, estrogen receptor; PR, progesterone receptor; CK, cytokeratin; TTF1, thyroid transcription factor 1; EMA, epithelial membrane antigen; AR, androgen receptor; S100, S100 protein.
Created by modifying “Supplementary Table 1 Summary of mammary SFTs reported in the English literature” Ⓒ Jung, M et al. (2019)						(Licensed under CC BY-NC 4.0)
